# Supplementary material for: Impact of Chronic Obstruction Pulmonary Disease on Survival in Patients with Advanced Stage Lung Squamous Cell Carcinoma Undergoing Concurrent Chemoradiotherapy
Source: Cancers (Basel). 2021 Jun 28;13(13):3231. doi: 10.3390/cancers13133231 (PMC8268442; doi:10.3390/cancers13133231)
Supplement: Supplementary file 1 [file cancers-13-03231-s001.zip]

Archive with 1 entries (1 files):
- cancers-1286599-supplementary.pdf
